# Supplementary material for: Evaluation of Dexmedetomidine-Associated Bradycardia and Related Drug–Drug Interactions Using Electronic Health Record (EHR) and miRNA Target Analysis
Source: Curr Issues Mol Biol. 2025 Dec 10;47(12):1028. doi: 10.3390/cimb47121028 (PMC12731329; doi:10.3390/cimb47121028)
Supplement: Supplementary file 1 [file cimb-47-01028-s001.zip]

Archive with 1 entries (1 files):
- cimb-4019834-supplementary.pdf
